# Supplementary material for: Fabrication and Characterization of Bio-Based Aerogels Derived from Bacillus amyloliquefaciens SQ-2 Exopolysaccharides: Structural Characterization and In Vitro Antitumor Activity Analysis
Source: Gels. 2026 May 25;12(6):462. doi: 10.3390/gels12060462 (PMC13297979; doi:10.3390/gels12060462)
Supplement: Supplementary file 1 [file gels-12-00462-s001.zip]

Archive with 1 entries (1 files):
- gels-4245484-supplementary.pdf
